# Supplementary material for: Widespread occurrence of N6-methyladenosine in bacterial mRNA
Source: Nucleic Acids Res. 2015 Jun 11;43(13):6557–67. doi: 10.1093/nar/gkv596 (PMC4513869; doi:10.1093/nar/gkv596)
Supplement: SUPPLEMENTARY DATA [file supp_gkv596_nar-00630-v-2015-File008.xlsx]

## Sheet: E.coli_m6A_peaks.xls
start	end	fold_enrichment	gene	protein	category	position
1261	1337	18.1497	thrA	bifunctional aspartokinase homoserine dehydrogenase	metabolism	inside
2753	2807	11.038	thrA	bifunctional aspartokinase homoserine dehydrogenase	metabolism	overlap end
3716	3768	10.6307	thrB	homoserine kinase	metabolism	overlap end
41826	41875	8.54102	caiT	putative transporter	transport	overlap start
46971	47020	8.54102	yaaU	putative sugar transporter	transport	overlap end
84359	84420	12.8115	leuO	transcription factor for leuABCD	regulatory	overlap start
98742	98803	6.1592	ftsW	putative lipid flippase	cell envelope	inside
154432	154483	8.54102	htrE	outer membrane protein	cell envelope	inside
169142	169207	10.6763	fhuA	ferrichrome transporter	transport	inside
185475	185534	11.9291	dapD	succinyltransferase	metabolism	inside
210678	210734	8.67823	ldcC	lysine decarboxylase	metabolism	inside
211339	211409	13.4586	ldcC	lysine decarboxylase	metabolism	overlap end
223829	223900	12.9962	rrsH	16S rRNA	ribosome	inside
225535	225587	7.41932	rrlH	23S rRNA	ribosome	inside
227449	227531	14.6712	rrlH	23S rRNA	ribosome	inside
228527	228598	13.8582	rrlH	23S rRNA	ribosome	inside
228936	229014	10.8707	rrfH	5S rRNA	ribosome	inside
231860	231910	7.63089	yafD	nuclease	nucleic acids	inside
236937	237033	19.2173	tRNA-asp	tRNA	metabolism	inside
240979	241138	7.47339	fadE	acyl coenzyme A dehydrogenase	metabolism	inside
241237	241345	8.00721	fadE	acyl coenzyme A dehydrogenase	metabolism	inside
241417	241888	10.1425	fadE	acyl coenzyme A dehydrogenase	metabolism	inside
242055	242460	13.6661	fadE	acyl coenzyme A dehydrogenase	metabolism	inside
242623	242754	5.34753	fadE	acyl coenzyme A dehydrogenase	metabolism	inside
242886	243033	5.87195	fadE	acyl coenzyme A dehydrogenase	metabolism	inside
245845	246025	5.33814	yafQ	mRNA interfarase toxin	stress response	overlap end
246371	246478	14.1917	dinJ	antitoxin of yafQ	stress response	inside
262113	262181	11.7439	proA	gamma-glutamylphosphate reductase	metabolism	inside
282992	283109	8.00721	yagE	putative lyase	metabolism	end
283348	283424	7.47339	yagF	putative dehydratase	metabolism	inside
289674	289727	9.07483	argF	ornithine carbamolyltransferase	metabolism	inside
304528	304577	8.00721	yagW	pilus chaperone	cell envelope	inside
342210	342359	13.8792	yahK	aldehyde reductase	metabolism	inside
365386	365836	37.367	lacZ	beta-D-galactosidase	metabolism	overlap start
365895	365950	8.25059	lacZ	beta-D-galactosidase	metabolism	overlap start
366052	366215	6.41703	lacI	repressor of lac operon	regulatory	overlap end
366363	366774	7.06325	lacI	repressor of lac operon	regulatory	overlap end
367006	367058	8.00721	mbpR	TF of mhp operon	regulatory	inside
449474	449581	6.29805	cyoB	cytochrome o ubiqunol oxidase II	metabolism	inside
450719	450777	8.62542	cyoA	cytochrome o ubiqunol oxidase I	metabolism	overlap start
473722	473785	12.0892	tesB	acy-CoA thoesterase	metabolism	inside
475683	475810	13.5123	ffs	ncRNA	regulatory	inside
478408	478480	5.87195	ylaC	inner memebrane protein	cell envelope	inside
479359	479408	5.87195	hha	haemolysin expression modulating protein	metabolism	inside
484177	484227	8.99547	acrA	acridine efflux	transport	inside
484668	484720	7.27242	acrA	acridine efflux	transport	overlap start
495026	495137	6.06053	htpG	hsp90	stress response	overlap end
506444	506517	10.1425	chiX	sRNA	regulatory	inside
511346	511407	9.07483	glsA	putative glutaminase	metabolism	inside
511607	511674	8.00721	glsA	putative glutaminase	metabolism	inside
511750	511803	7.35867	glsA	putative glutaminase	metabolism	inside
511855	511927	9.07483	ybaT	putative amino acid transporter	transport	overlap start
512257	512379	6.29996	ybaT	putative amino acid transporter	transport	inside
512603	512654	7.6927	ybaT	putative amino acid transporter	transport	inside
518125	518186	13.7397	ybbO	putative oxidoreductase	metabolism	inside
532831	533069	8.54102	allR	repressor of gcl operons	regulatory	overlap end
563979	564031	9.07483	argU	tRNA-Arg	metabolism	inside
604782	604835	9.60865	ybdF	unknown	unknown	overlap end
611960	612013	9.60865	fes	enterrchelin esterase	metabolism	overlap start
656521	656772	10.5124	cspE	TF of cspA	regulatory	inside
674632	674690	7.43161	ybeL	unknown	unknown	overlap end
685901	686077	14.413	gltI	glutamate transporter	transport	overlap end
711765	711849	15.2455	ybfE	copB family protein	metabolism	inside
755359	755435	5.80007	sdhD	succinate dehydrogenase	metabolism	inside
758149	758211	5.60291	sucA	2-oxoglutarate decarboxylase	metabolism	inside
847841	847926	10.6212	dps	stress inducible TF	regulatory	inside
850071	850167	7.02054	ompX	outer membrane protein	cell envelope	inside
869604	869654	8.40991	gsiB	glutathione transporter	transport	inside
877445	877690	12.8115	bssR	TF of biofilm	regulatory	inside
877730	877890	9.07483	bssR	TF of biofilm	regulatory	inside
881982	882042	10.6763	ybjG	undercaprenyl pyrophosphate phosphatase	metabolism	overlap end
887172	887256	10.1425	rybB	sRNA	regulatory	inside
894889	894952	13.3453	potG	putrescine transporter	transport	inside
921853	921914	7.22482	cspD	cold shork protein	stress response	overlap start
981862	981920	9.86092	ycbB	murein L,D-transpeptidase	cell envelope	inside
1008082	1008142	10.6212	rlmL	23S rRNA G methytransferase	ribosome	inside
1014919	1015140	10.8416	rmf	ribosome modulation factor	ribosome	inside
1030823	1030900	11.5811	serT	tRNA-Ser	metabolism	inside
1031476	1031525	5.09819	hyaA	hydrogenase	metabolism	overlap start
1032435	1032532	7.44699	hyaA	hydrogenase	metabolism	inside
1032822	1032923	5.94789	hyaB	hydrogenase	metabolism	overlap start
1033240	1033336	6.23351	hyaB	hydrogenase	metabolism	inside
1034569	1034643	6.93958	hyaC	hydrogenase	metabolism	inside
1035072	1035250	5.52304	hyaD	hydrogenase	metabolism	inside
1035385	1035434	7.35867	hyaD	hydrogenase	metabolism	inside
1036169	1036267	28.9091	hyaF	hydrogenase	metabolism	inside
1067354	1067520	9.58875	ymdF	unknown	unknown	inside
1082024	1082073	7.47339	efeO	transporter	transport	inside
1108455	1108511	10.6763	opgG	OPG biosynthetic succinyltransferase	metabolism	overlap start
1128972	1129027	7.47339	flgN	oxport chaparone of flgKL	transport	inside
1180351	1180400	8.54102	ycfZ	inner memebrane protein	cell envelope	overlap start
1181542	1181610	8.92183	potB	spermidine transporter	transport	inside
1187018	1187090	6.02177	roxA	50S ribosome protein	ribosome	inside
1202814	1202863	7.47339	ymfL	repressor protein phage 14	regulatory	inside
1202952	1203013	9.60865	ymfL	repressor protein phage 14	regulatory	overlap end
1215903	1215953	9.07483	bluR	TF of blue light responsive genes	stress response	overlap start
1230729	1230783	7.47339	umuD	DNA polymerase V	nucleic acids	overlap end
1236142	1236191	6.93958	ycgB	stationary phase protein	metabolism	inside
1236411	1236465	8.00721	ycgB	stationary phase protein	metabolism	overlap start
1236787	1236848	6.40577	dadA	D-amino acid dehydrogenase	metabolism	overlap start
1237374	1237462	6.30743	dadA	D-amino acid dehydrogenase	metabolism	inside
1238150	1238205	5.78181	dadA	D-amino acid dehydrogenase	metabolism	overlap end
1238304	1238400	7.35867	dadX	alanine raemase	metabolism	inside
1238502	1238553	8.00721	dadX	alanine raemase	metabolism	inside
1242855	1242904	8.00721	emtA	murein endotransglycosylase	cell envelope	inside
1258172	1258223	6.37274	ychH	inner memebrane protein	cell envelope	inside
1319866	1319928	5.87195	trpE	anthranilate synthase	metabolism	inside
1336413	1336498	5.87195	acnA	aconitate hydratase	metabolism	inside
1342405	1342513	9.07483	yciZ	unknown	unknown	overlap end
1366071	1366120	8.00721	pspA	TF for phage-shoch protein	regulatory	overlap start
1366295	1366503	11.038	pspA	TF for phage-shoch protein	regulatory	inside
1366550	1366703	8.00721	pspA	TF for phage-shoch protein	regulatory	inside
1386551	1386607	8.49579	tpx	hydroperoxide peroxidase	metabolism	inside
1387993	1388043	7.12392	mpaA	murein peptide amidase	cell envelope	inside
1403663	1403763	13.3453	isrA	sRNA	regulatory	inside
1405579	1405651	17.082	ydaM	TF of csgD	regulatory	inside
1406047	1406098	10.5124	ydaN	putative Zn transporter	transport	overlap start
1406447	1406531	22.4202	ydaN	putative Zn transporter	transport	inside
1407204	1407275	10.6763	fnrS	sRNA	regulatory	inside
1435874	1435923	6.40577	uspF	stress-induced protein	stress response	inside
1436250	1436325	6.93958	pfo	pyruvate-flavodoxin oxidoreductase	metabolism	inside
1440033	1440090	10.5124	idhA	fermentative D-lactate dehydrogenase	metabolism	inside
1463525	1463578	9.60865	ydbA	pseudogene	pseudogene	inside
1487495	1487550	11.5636	aldA	aldehyde dehydrogenase	metabolism	overlap end
1490156	1490219	8.54102	hokB	toxic polypeptide	metabolism	inside
1506989	1507096	6.93958	yncJ	unknown	unknown	overlap start
1514983	1515087	14.413	patD	aminobutyraldehyde dehydrogenase	metabolism	overlap end
1532458	1532511	10.6763	nhoA	N-hydroxyarylamine O-acetyltransferase	metabolism	inside
1542430	1542479	8.00721	yddJ	pseudogene	pseudogene	overlap end
1560214	1560272	12.8115	ddpA	D,D-dipeptide transporter	transport	inside
1567044	1567095	8.54102	gadC	glutamate:aminobutyric acid antiporter	transport	overlap end
1568827	1568911	10.1425	gadC	glutamate:aminobutyric acid antiporter	transport	inside
1569149	1569313	8.54102	gadB	glutamate decarboxylase	metabolism	inside
1569401	1569803	13.8792	gadB	glutamate decarboxylase	metabolism	inside
1569857	1569908	9.60865	gadB	glutamate decarboxylase	metabolism	overlap start
1608539	1608625	16.0144	uxaB	altronate oxidoreductase	metabolism	overlap start
1643592	1643657	5.87195	ydfJ	pseudogene	pseudogene	inside
1647413	1647481	7.88429	ydfJ	pseudogene	pseudogene	inside
1654308	1654369	11.5636	speG	spermidine acetyltransferase	metabolism	inside
1682287	1682345	9.07483	rstA	response regulator	regulatory	inside
1683014	1683086	7.88429	tus	inhibitor of replication at Ter	regulatory	inside
1707781	1707832	8.54102	rsxD	soxR reduction factor	metabolism	inside
1725638	1725689	7.70162	memA	chomate reductase	metabolism	overlap end
1744500	1744628	10.5124	valV	tRNA-Val	metabolism	inside
1744899	1744955	11.7439	valW	tRNA-Val	metabolism	inside
1760597	1760650	7.47339	sufB	Fe-S cluster assembly scaffold	metabolism	inside
1779163	1779231	17.6158	ydiR	putative electron transfer flavoprotein	metabolism	inside
1809468	1809546	19.7511	ydjN	putative transporter	transport	inside
1827215	1827268	9.60865	astD	succinylglutamic semialdehyde dehydrogenase	metabolism	inside
1827683	1827776	5.87195	astD	succinylglutamic semialdehyde dehydrogenase	metabolism	inside
1828101	1828212	10.1425	astA	arginine succinyltransferase	metabolism	inside
1828507	1828556	7.47339	astA	arginine succinyltransferase	metabolism	inside
1828921	1828984	6.40577	astC	succinylornithine transaminase	metabolism	inside
1866350	1866399	5.36211	yeaG	autokinae	metabolism	overlap start
1866965	1867020	7.47339	yeaG	autokinae	metabolism	inside
1910418	1910482	5.76086	htpX	heat shock protein	stress response	inside
1916040	1916091	9.40538	yebT	unknown	unknown	inside
1921104	1921203	9.08852	ryeA	sRNA	regulatory	inside
1923627	1923688	9.07483	yobB	hydrolase	metabolism	inside
1929771	1929841	10.6763	purT	phosphoribosylglcnamide formyltransferase	metabolism	inside
1947616	1947668	6.07366	aspS	aspartyl-tRNA synthase	metabolism	inside
1956569	1956618	7.47339	cutC	copper homeostasis protein	stress response	overlap end
1959640	1959697	11.7439	argS	arginyl-tRNA synthase	metabolism	inside
1979340	1979401	5.87195	otsA	trehalose-6-phosphate synthase	metabolism	inside
1979487	1979536	7.47339	otsB	trehalose-6-phosphate phophatase	metabolism	overlap end
1979710	1979761	6.40577	otsB	trehalose-6-phosphate phophatase	metabolism	inside
1979923	1979972	8.93553	otsB	trehalose-6-phosphate phophatase	metabolism	inside
1989832	1989881	5.56153	leuZ	tRNA-Leu	metabolism	inside
2037803	2037865	6.40577	yedY	DMSO reductase	metabolism	inside
2041463	2041571	12.8115	serU	tRNA-Ser	metabolism	inside
2146611	2146680	15.4806	yegD	Hsp70 chaperone	stress response	inside
2163044	2163093	8.54102	yegP	unknown	unknown	overlap start
2165150	2165208	8.78959	cyaR	sRNA	regulatory	inside
2206775	2206830	11.2101	yehP	unknown	unknown	inside
2274465	2274514	6.30743	yejF	microcin transporter	transport	inside
2284265	2284324	12.2777	proL	tRNA-pro	metabolism	inside
2311125	2311179	7.67142	micF	sRNA	regulatory	inside
2358989	2359039	8.57922	rhmD	L-rhamnonate dehydratase	metabolism	inside
2404550	2404627	7.70215	lrhA	TF of motility genes	regulatory	overlap start
2425258	2425326	14.8697	argT	lysine/argnine/ornithine transporter	transport	inside
2474027	2474098	17.082	rorI	TF of tor operon	regulatory	inside
2511348	2511397	8.54102	nupC	nucleoside transporter	transport	inside
2520202	2520265	14.7173	xapR	TF of xapAB	regulatory	inside
2576910	2576961	6.78926	talA	transaldolase	metabolism	inside
2577819	2577868	6.60052	tktB	transketolase	metabolism	inside
2579150	2579228	9.17694	tktB	transketolase	metabolism	inside
2579655	2579716	7.83043	tktB	transketolase	metabolism	overlap end
2689204	2689331	21.8864	glmY	sRNA	regulatory	inside
2732154	2732237	9.25499	ryfD	sRNA	regulatory	inside
2777097	2777166	6.93958	ypjA	autotransporter	transport	inside
2787030	2787099	8.00721	csiD	carbon starvation protein	stress response	overlap end
2787329	2787383	7.47339	csiD	carbon starvation protein	stress response	inside
2787422	2787630	8.00721	csiD	carbon starvation protein	stress response	inside
2788363	2788417	6.93958	lhgO	L-2-hydroxyglutarate oxidase	metabolism	inside
2789877	2789939	6.40577	gabD	succinylglutamic semialdehyde dehydrogenase	metabolism	inside
2859457	2859514	9.60865	ygbK	putative dehydrogenase	metabolism	overlap start
2886276	2886328	8.40991	cysH	phosphoadenosine phosphosulfate reductase	metabolism	overlap start
2992991	2993041	9.07483	ygeK	pseudogene	pseudogene	overlap start
2997015	2997068	7.47339	glyU	tRNA-Gly	metabolism	inside
3059988	3060046	7.47339	scpA	methylmalonyl-coA mutase	metabolism	inside
3060683	3060743	16.0144	scpA	methylmalonyl-coA mutase	metabolism	inside
3120309	3120367	6.44905	glcB	malate synthase	metabolism	inside
3125386	3125463	10.5124	glcD	glycolate oxidase	metabolism	inside
3126796	3126870	11.7439	glcC	TF	regulatory	inside
3151388	3151441	9.60865	metC	cysathionine lyase	metabolism	overlap end
3155046	3155095	6.24094	dkgA	2,5-diketo-D-gluconate reductase	metabolism	inside
3156368	3156417	7.47339	yqhG	unknown	unknown	inside
3157321	3157373	6.77353	ygiQ	unknown	unknown	inside
3157680	3157743	10.6763	ygiQ	unknown	unknown	inside
3157825	3157893	11.038	ygiQ	unknown	unknown	inside
3167433	3167511	11.0461	ygiW	stress resistance protein	stress response	inside
3193176	3193240	8.62854	sibE	sRNA	regulatory	inside
3230821	3230870	5.87195	fadH	2,4-dienoly-CoA reductase	metabolism	inside
3231832	3231883	9.07483	higA	antitoxin	metabolism	inside
3276518	3276602	19.3423	agaR	TF of aga regulon	regulatory	overlap start
3288050	3288099	8.00721	yraJ	outer membrane protein	cell envelope	inside
3380570	3380630	9.37004	degS	serine endoprotease	metabolism	inside
3427363	3427426	14.4648	yrdA	hexapeptide transferase	metabolism	inside
3499481	3499575	18.4022	frlB	fructoselysine-6-deglycase	metabolism	inside
3577713	3577818	7.27242	yhhX	oxidoreductase	metabolism	overlap end
3645470	3645529	9.52551	gor	glutathione oxidoreductase	metabolism	inside
3655993	3656048	9.07483	arrS	sRNA	regulatory	inside
3657034	3657142	5.87195	mdtF	multidrug efflux	transport	overlap start
3662928	3662997	7.88429	gadY	sRNA	regulatory	inside
3665531	3665599	8.00721	gadA	glutamate decarboxylase	metabolism	overlap start
3705761	3705882	7.31963	dppA	heme transporter	transport	overlap start
3834260	3834362	13.8792	selC	tRNA-Sec	metabolism	inside
3873548	3873606	9.19106	yidX	putative lipoprotein	cell envelope	inside
3923986	3924050	8.90121	mioC	FMN binding protein	metabolism	overlap end
3946446	3946518	10.0791	yifB	magnesium chelatase	metabolism	overlap end
3999397	3999450	9.79505	corA	Mg/Ni/Co transporter	transport	overlap start
4008435	4008527	6.69356	yigL	pyridoxal phosphate phosphatase	metabolism	inside
4042440	4042489	8.54102	yihF	unknown	unknown	inside
4049098	4049172	6.01133	spf	sRNA	regulatory	inside
4104328	4104402	8.64333	cpxP	inhibitor of cpx	regulatory	overlap end
4166228	4166286	11.2101	rrsB	16S rRNA	ribosome	overlap end
4202989	4203055	10.2031	purD	phosphoribosylglycinamide synthase	metabolism	inside
4212901	4212954	11.7439	metA	homoserine O-transsuccinylase	metabolism	inside
4213472	4213550	12.2777	aceB	malate synthase	metabolism	overlap start
4213766	4213921	7.13004	aceB	malate synthase	metabolism	inside
4214585	4214664	9.27757	aceB	malate synthase	metabolism	inside
4214779	4214904	8.91919	aceB	malate synthase	metabolism	inside
4215316	4215368	7.03391	aceA	isocitrate lyase	metabolism	inside
4215483	4215708	8.90894	aceA	isocitrate lyase	metabolism	inside
4215777	4215869	5.22066	aceA	isocitrate lyase	metabolism	inside
4216074	4216160	5.22066	aceA	isocitrate lyase	metabolism	inside
4216371	4216455	7.36217	aceA	isocitrate lyase	metabolism	inside
4216795	4216982	8.51084	aceK	isocitrate dehydrogenase	metabolism	overlap start
4257254	4257520	9.64282	yjbJ	stress-induced protein	stress response	inside
4268082	4268171	19.7647	aphA	acid phosphatase	metabolism	overlap end
4275940	4276085	22.4202	ryjA	sRNA	regulatory	inside
4311223	4311300	22.954	rpiB	ribose 5-phosphate isomerase	metabolism	overlap start
4321941	4322009	9.77153	phnD	phosphonate transporter	transport	inside
4411118	4411201	23.0121	yjfC	ATPase	metabolism	inside
4428631	4428681	7.7314	cycA	D-ala/ser/gly transporter	transport	inside
4437668	4437719	8.93553	ytfK	unknown	unknown	overlap start
4448040	4448110	8.00721	ytfQ	galactofuranose transporter	transport	inside
4494061	4494110	8.54102	ahr	aldehyde reductase	metabolism	inside
4501399	4501454	11.2101	insG	transposase	transposition	overlap start
4530565	4530614	4.67334	yjhP	putative methyltransferase	metabolism	inside
4585346	4585422	19.0689	mrr	methylated A/T restriction protein	nucleic acids	inside
4594807	4594862	10.6763	lgoD	galactonate oxidoreductase	metabolism	inside
4603839	4603892	8.00721	yjjZ	unknown	unknown	overlap start
4608524	4608574	7.98817	prfC	peptide chain release factor	metabolism	inside
4609417	4609495	6.56475	osmY	putative transporter	transport	overlap start

## Sheet: P.aeruginosa_m6A_peaks
start	end	fold_enrichment	gene	protein	category	position
199974	200023	4.81751	aer2	aerotaxis transducer	stress response	inside
586902	586970	4.672	rsmY	regulatory RNA	regulatory	inside
593280	593351	4.97788	PA0534	unknown	unknown	overlap start
594980	595030	4.97788	PA0535	TF	regulatory	inside
644703	644764	4.49678	PA0586	unknown	unknown	inside
645473	645604	6.12327	PA0587	unknown	unknown	inside
645906	645958	5.68	PA0587	unknown	unknown	inside
646007	646071	5.54021	PA0587	unknown	unknown	inside
646722	646818	4.98045	PA0588	unknown	unknown	overlap end
646917	647059	6.40454	PA0588	unknown	unknown	inside
647106	647160	5.88662	PA0588	unknown	unknown	inside
647301	647396	3.95171	PA0588	unknown	unknown	inside
647503	647652	4.84711	PA0588	unknown	unknown	inside
647859	648071	4.96679	PA0588	unknown	unknown	inside
648205	648396	4.5444	PA0588	unknown	unknown	inside
648459	648508	4.21915	PA0588	unknown	unknown	inside
648735	648810	3.43427	PA0588	unknown	unknown	overlap start
722116	723615	8.34563	PA0668.1	16S rRNA	ribosome	overlap start
724124	726991	8.34563	PA0668.4	23S rRNA	ribosome	overlap start
727161	727256	6.74194	PA0668.5	5S rRNA	ribosome	inside
785745	785803	5.13825	PA0714	unknown	unknown	overlap start
812677	812763	4.81751	PA0745	enoyl-CoA hydratase	metabolism	inside
813067	813154	5.29862	PA0745	enoyl-CoA hydratase	metabolism	inside
945809	945875	5.61936	hpd	4-hydroxyphenylpyruvate dioxygenase	metabolism	overlap start
971092	971245	5.65002	acsA	acetyl-CoA synthetase	metabolism	inside
1212375	1212462	4.49678	PA1118	unknown	unknown	inside
1277103	1277187	4.7838	oprH	PhoPQ membrane protein	regulatory	inside
1277345	1277505	6.26083	oprH	PhoPQ membrane protein	regulatory	inside
1277843	1277974	6.4212	phoP	response regulator	regulatory	overlap start
1356319	1356388	5.29862	aprA	alkaline metalloproteinase	metabolism	inside
1445006	1445206	6.74194	PA1332	unknown	unknown	inside
1445376	1445491	5.61936	PA1333	unknown	unknown	overlap end
1445557	1445667	6.26083	PA1333	unknown	unknown	inside
1871027	1871080	4.65715	PA1728	unknown	unknown	overlap start
2474130	2474190	4.00371	bkdA1	2-oxoisovalerate dehuydrogenase	metabolism	inside
2474536	2474597	3.6224	bkdA2	2-oxoisovalerate dehuydrogenase	metabolism	overlap start
2474747	2474861	4.22613	bkdA2	2-oxoisovalerate dehuydrogenase	metabolism	inside
2474938	2474992	3.53296	bkdA2	2-oxoisovalerate dehuydrogenase	metabolism	inside
2475216	2475266	5.29862	bkdA2	2-oxoisovalerate dehuydrogenase	metabolism	inside
2475471	2475603	7.38341	bkdB	alpha-keto acid dehydrogenase	metabolism	inside
2475653	2475733	4.49678	bkdB	alpha-keto acid dehydrogenase	metabolism	inside
2476079	2476132	4.49678	bkdB	alpha-keto acid dehydrogenase	metabolism	inside
2476530	2476681	5.29862	bkdB	alpha-keto acid dehydrogenase	metabolism	inside
2477410	2477459	5.13825	ipdV	dihdroliposmide dehydrogenase	metabolism	inside
2807195	2807248	5.29862	mexS	oxidoreductase	stress response	inside
2821842	2821901	4.81751	PA2504	unknown	unknown	inside
2884214	2884283	4.97788	PA2552	acyl-CoA dehydrogenase	metabolism	overlap start
2886030	2886082	5.61936	PA2553	acyl-CoA thilase	metabolism	inside
2886255	2886315	5.77973	PA2553	acyl-CoA thilase	metabolism	inside
2886469	2886539	5.13825	PA2553	acyl-CoA thilase	metabolism	overlap end
2896735	2896822	5.61936	PA2562	unknown	unknown	overlap end
2899321	2899370	4.81751	PA2564	unknown	unknown	inside
2901040	2901118	4.49678	PA2566	unknown	unknown	inside
2908349	2908526	6.74194	PA2572	response regulator	regulatory	inside
2908641	2908788	5.13825	PA2572	response regulator	regulatory	inside
2908981	2909047	5.61936	PA2572	response regulator	regulatory	overlap end
2909745	2909810	6.4212	PA2573	chemotaxis transducer	stress response	inside
2978549	2978677	4.53873	aceA	isocitrate lysae	metabolism	inside
3119336	3119400	5.83705	PA2759	unknown	unknown	overlap end
3170077	3170126	5.29862	PA2815	acyl-CoA dehydrogenase	metabolism	inside
3170166	3170224	5.61936	PA2815	acyl-CoA dehydrogenase	metabolism	inside
3170492	3170541	4.81751	PA2815	acyl-CoA dehydrogenase	metabolism	overlap end
3292584	3292650	4.17604	PA2938	transporter	transport	inside
3509059	3509154	6.26083	ibpA	heat-shock protein	stress response	inside
3616957	3617027	4.49678	PA3229	unknown	unknown	overlap start
3617120	3617194	7.06268	PA3229	unknown	unknown	inside
3820878	3821082	5.61936	PA3414	unknown	unknown	overlap end
3821376	3821431	5.61936	PA3415	alpha-keto acid dehydrogenase	metabolism	overlap end
3821480	3821532	4.81751	PA3415	alpha-keto acid dehydrogenase	metabolism	inside
3821572	3821646	5.9401	PA3415	alpha-keto acid dehydrogenase	metabolism	inside
3821689	3821821	5.13825	PA3415	alpha-keto acid dehydrogenase	metabolism	inside
3821895	3822009	5.45899	PA3415	alpha-keto acid dehydrogenase	metabolism	inside
3822167	3822334	6.58157	PA3415	alpha-keto acid dehydrogenase	metabolism	inside
3822381	3822799	7.06268	PA3416	pyruvate dehydrogenase	metabolism	overlap end
3822866	3823114	5.29862	PA3416	pyruvate dehydrogenase	metabolism	inside
3823218	3823711	7.70415	PA3416	pyruvate dehydrogenase	metabolism	overlap start
3823895	3824097	6.74194	PA3417	pyruvate dehydrogenase	metabolism	inside
3824181	3824283	5.9401	PA3417	pyruvate dehydrogenase	metabolism	inside
3824454	3824579	5.29862	PA3417	pyruvate dehydrogenase	metabolism	overlap start
3824757	3824848	5.45899	ldh	leucine dehydrogenase	metabolism	inside
3824906	3825022	5.45899	ldh	leucine dehydrogenase	metabolism	inside
3825181	3825288	4.49678	ldh	leucine dehydrogenase	metabolism	inside
3825421	3825553	4.81751	ldh	leucine dehydrogenase	metabolism	inside
3891793	3891860	4.84525	rhlB	rhamnosyltransferase	virulence	inside
3892059	3892151	4.40988	rhlB	rhamnosyltransferase	virulence	overlap start
3892512	3892607	5.1508	rhlA	rhamnosyltransferase	virulence	inside
3892932	3893015	4.82844	rhlA	rhamnosyltransferase	virulence	inside
4002506	4002577	4.81751	mmsA	methylmalonate-semialdehyde dehydrogenase	metabolism	inside
4057551	4057616	5.55118	rsmZ	regulatory RNA	regulatory	inside
4157324	4157439	3.80352	PA3712	unknown	unknown	inside
4168016	4168105	5.9401	PA3723	FMN oxidoreductase	metabolism	inside
4452532	4452605	4.97788	PA3972	acyl-CoA dehydrogenase	metabolism	overlap start
4617755	4617854	4.49678	PA4130	sulfite or nitrite reductase	metabolism	inside
4622108	4622166	5.77973	PA4232	unknown	unknown	inside
4788568	4788661	6.09897	PA4280.1	5S rRNA	ribosome	inside
4788851	4788971	6.45109	PA4280.2	23S rRNA	ribosome	inside
4789134	4791712	8.34563	PA4280.2	23S rRNA	ribosome	inside
4792208	4793714	8.34563	PA4280.5	16S rRNA	ribosome	inside
5166216	5166265	4.75886	PA4607	unknown	unknown	inside
5166631	5166696	5.48596	PA4607	unknown	unknown	overlap start
5225106	5225155	4.31327	PA4657	unknown	unknown	inside
5264097	5264198	7.86452	PA4690.1	5S rRNA	ribosome	inside
5264370	5267235	8.34563	PA4690.2	23S rRNA	ribosome	inside
5267734	5269240	8.34563	PA4690.5	16S rRNA	ribosome	inside
5477942	5478011	4.65715	PA4881	unknown	unknown	inside
5750181	5750237	4.50788	PA5106	N-formmimino-L-glutamate deiminase	metabolism	inside
6039576	6039676	7.38341	PA5369.1	5S rRNA	ribosome	inside
6039853	6042714	8.34563	PA5369.2	23S rRNA	ribosome	inside
6043219	6044724	8.506	PA5369.5	16S rRNA	ribosome	inside
